# Supplementary material for: Surface Response Analysis for the Optimization of Mechanical and Thermal Properties of Polypropylene Composite Drawn Fibers with Talc and Carbon Nanotubes
Source: Polymers (Basel). 2022 Mar 25;14(7):1329. doi: 10.3390/polym14071329 (PMC9002490; doi:10.3390/polym14071329)
Supplement: Supplementary file 1 [file polymers-14-01329-s001.zip]

Archive with 1 entries (1 files):
- polymers-1638184-Supplementary.pdf
